# Supplementary material for: Large depth-of-field ultra-compact microscope by progressive optimization and deep learning
Source: Nat Commun. 2023 Jul 11;14:4118. doi: 10.1038/s41467-023-39860-0 (PMC10336131; doi:10.1038/s41467-023-39860-0)
Supplement: Supplementary file 3 — Supplementary Software 1 [file 41467_2023_39860_MOESM3_ESM.zip]

Archive with 100 entries (71 files):
- mobilephone_EDOF/
- mobilephone_EDOF/.git/
- mobilephone_EDOF/.git/COMMIT_EDITMSG
- mobilephone_EDOF/.git/config
- mobilephone_EDOF/.git/description
- mobilephone_EDOF/.git/FETCH_HEAD
- mobilephone_EDOF/.git/HEAD
- mobilephone_EDOF/.git/hooks/
- mobilephone_EDOF/.git/hooks/applypatch-msg.sample
- mobilephone_EDOF/.git/hooks/commit-msg.sample
- mobilephone_EDOF/.git/hooks/fsmonitor-watchman.sample
- mobilephone_EDOF/.git/hooks/post-update.sample
- mobilephone_EDOF/.git/hooks/pre-applypatch.sample
- mobilephone_EDOF/.git/hooks/pre-commit.sample
- mobilephone_EDOF/.git/hooks/pre-merge-commit.sample
- mobilephone_EDOF/.git/hooks/pre-push.sample
- mobilephone_EDOF/.git/hooks/pre-rebase.sample
- mobilephone_EDOF/.git/hooks/pre-receive.sample
- mobilephone_EDOF/.git/hooks/prepare-commit-msg.sample
- mobilephone_EDOF/.git/hooks/push-to-checkout.sample
- mobilephone_EDOF/.git/hooks/update.sample
- mobilephone_EDOF/.git/index
- mobilephone_EDOF/.git/info/
- mobilephone_EDOF/.git/info/exclude
- mobilephone_EDOF/.git/logs/
- mobilephone_EDOF/.git/logs/HEAD
- mobilephone_EDOF/.git/logs/refs/
- mobilephone_EDOF/.git/logs/refs/heads/
- mobilephone_EDOF/.git/logs/refs/heads/pix2pix
- mobilephone_EDOF/.git/logs/refs/remotes/
- mobilephone_EDOF/.git/logs/refs/remotes/origin/
- mobilephone_EDOF/.git/logs/refs/remotes/origin/HEAD
- mobilephone_EDOF/.git/logs/refs/remotes/origin/pix2pix
- mobilephone_EDOF/.git/objects/
- mobilephone_EDOF/.git/objects/0c/
- mobilephone_EDOF/.git/objects/0c/a802493a5cf337bcd4926000d8c29561ee860f
- mobilephone_EDOF/.git/objects/25/
- mobilephone_EDOF/.git/objects/25/e216a7063f10f19bf5b77b3a351f5bbd62e268
- mobilephone_EDOF/.git/objects/30/
- mobilephone_EDOF/.git/objects/30/11c12660e9f4c9eb63e3a1bca0b85555487dad
- mobilephone_EDOF/.git/objects/54/
- mobilephone_EDOF/.git/objects/54/60ed9dc3657efff67c2a2115b772932633174a
- mobilephone_EDOF/.git/objects/69/
- mobilephone_EDOF/.git/objects/69/5b69cdb8f1e126e29a42c0caa79e2749b46ee6
- mobilephone_EDOF/.git/objects/6c/
- mobilephone_EDOF/.git/objects/6c/0433401cefbc72bc63eb8ca3e1e6209d88885b
- mobilephone_EDOF/.git/objects/aa/
- mobilephone_EDOF/.git/objects/aa/40518022d004c3ae1b23bca0a36cc61cd973e6
- mobilephone_EDOF/.git/objects/d9/
- mobilephone_EDOF/.git/objects/d9/c49536cd5d0be6fbc05bc10622724345045c0e
- mobilephone_EDOF/.git/objects/da/
- mobilephone_EDOF/.git/objects/da/0a4dacd6a055184fa4d4ac173450897f8a709d
- mobilephone_EDOF/.git/objects/f0/
- mobilephone_EDOF/.git/objects/f0/1d0d2dbb9996d3214a8d39cb1ed02749f74565
- mobilephone_EDOF/.git/objects/info/
- mobilephone_EDOF/.git/objects/pack/
- mobilephone_EDOF/.git/objects/pack/pack-5a81655c8938c2c85f03566edf3b1f2a772b5f32.idx
- mobilephone_EDOF/.git/objects/pack/pack-5a81655c8938c2c85f03566edf3b1f2a772b5f32.pack
- mobilephone_EDOF/.git/ORIG_HEAD
- mobilephone_EDOF/.git/packed-refs
- mobilephone_EDOF/.git/refs/
- mobilephone_EDOF/.git/refs/heads/
- mobilephone_EDOF/.git/refs/heads/pix2pix
- mobilephone_EDOF/.git/refs/remotes/
- mobilephone_EDOF/.git/refs/remotes/origin/
- mobilephone_EDOF/.git/refs/remotes/origin/HEAD
- mobilephone_EDOF/.git/refs/remotes/origin/pix2pix
- mobilephone_EDOF/.git/refs/tags/
- mobilephone_EDOF/config.py
- mobilephone_EDOF/dataset.py
- mobilephone_EDOF/forward_model/
- mobilephone_EDOF/forward_model/generate_coefmap_eigenpsf_HALS_clean.m
- mobilephone_EDOF/forward_model/generate_color_dataset_HALS_clean.m
- mobilephone_EDOF/forward_model/Utils/
- mobilephone_EDOF/forward_model/Utils/com.m
- mobilephone_EDOF/forward_model/Utils/conv2fft.m
- mobilephone_EDOF/forward_model/Utils/convnfft.m
- mobilephone_EDOF/forward_model/Utils/crop_psf.m
- mobilephone_EDOF/forward_model/Utils/generate_dct_basis.m
- mobilephone_EDOF/forward_model/Utils/HALS_spatial.m
- mobilephone_EDOF/forward_model/Utils/HALS_temporal.m
- mobilephone_EDOF/forward_model/Utils/loadtiff.m
- mobilephone_EDOF/forward_model/Utils/mm_fun.m
- mobilephone_EDOF/forward_model/Utils/natsort.m
- mobilephone_EDOF/forward_model/Utils/natsortrows.m
- mobilephone_EDOF/forward_model/Utils/natsort_label_dir.m
- mobilephone_EDOF/forward_model/Utils/saveastiff.m
- mobilephone_EDOF/forward_model/Utils/svconv_forward.m
- mobilephone_EDOF/forward_model/Utils/txt2mat_crop.m
- mobilephone_EDOF/initial.py
- mobilephone_EDOF/LICENSE.txt
- mobilephone_EDOF/loss.py
- mobilephone_EDOF/model.py
- mobilephone_EDOF/mprnet.py
- mobilephone_EDOF/params.py
- mobilephone_EDOF/README.md
- mobilephone_EDOF/test.py
- mobilephone_EDOF/test_demo.py
- mobilephone_EDOF/train.py
- mobilephone_EDOF/utils.py
