# Supplementary material for: Large depth-of-field ultra-compact microscope by progressive optimization and deep learning
Source: Nat Commun. 2023 Jul 11;14:4118. doi: 10.1038/s41467-023-39860-0 (PMC10336131; doi:10.1038/s41467-023-39860-0)
Supplement: Supplementary file 3 — Supplementary Software 1 [file 41467_2023_39860_MOESM3_ESM.zip › mobilephone_EDOF/forward_model/Utils/HALS_temporal.m]

function [C,U] = HALS_temporal(Y, A, C, maxIter,tol,nonneg,flag_AY)
%% run HALS by fixating all spatial components 
% input: 
%   Y:       d*T, fluorescence data or K*T, product A'*Y if flag_AY = true 
%   A:       d*K, spatial components 
%   C:       K*T, temporal components 
%   maxIter: maximum number of iterations
%   tol:     convergence threshold 
%   noneg:   restrict output to be non-negative
% output: 
%   C: K*T, updated temporal components 
%   U:      product A'*Y (for downstream use)

% Author: Pengcheng Zhou, Carnegie Mellon University and Eftychios A. Pnevmatikakis, 
% adapted from Johannes Friedrich's NIPS paper "Fast Constrained Non-negative Matrix
% Factorization for Whole-Brain Calcium Imaging Data

%% options 
if nargin < 7 || isempty(flag_AY); flag_AY = false; end
if nargin < 6 || isempty(nonneg); nonneg = true; end
if nargin < 5 || isempty(tol); tol = 1e-4; end
if nargin < 4 || isempty(maxIter); maxIter=1; end

%% initialization 
K = size(A, 2);     % number of components 
if flag_AY
    U = Y;
else
    U = mm_fun(A,Y); % here mm_fun is just a matrix multiplication
end
 
V = A'*A; 
aa = diag(V);   % squares of l2 norm all all components 
%% updating

repeat = 1;
miter = 0;
while repeat
    C_ = C;
    for k=1:K % for each component
        ck = C(k, :) + (U(k, :)-V(k, :)*C)/aa(k); % this is the gradient step
        if nonneg
            ck = max(0, ck);     % update ck, this is the projection step
        end
        C(k, :) = ck; 
    end
    repeat = (miter < maxIter) && norm(C - C_,'fro')/norm(C_,'fro') > tol; % reach the stop criteria
    miter = miter + 1;
end
