# Supplementary material for: Large depth-of-field ultra-compact microscope by progressive optimization and deep learning
Source: Nat Commun. 2023 Jul 11;14:4118. doi: 10.1038/s41467-023-39860-0 (PMC10336131; doi:10.1038/s41467-023-39860-0)
Supplement: Supplementary file 3 — Supplementary Software 1 [file 41467_2023_39860_MOESM3_ESM.zip › mobilephone_EDOF/forward_model/Utils/natsort_label_dir.m]

function [label_dir] = natsort_label_dir(input_label_dir)
% load_label_natsort - arrange image files of image directory based on natural order

% input:
%   input_dir   :   a string of label directory

% output:
%   label_dir   :   natsorted label dir

% Written by:
% Jiachen, 06/10/2021

% load label images for ground truth
label_dir = dir(input_label_dir);
label_dir = struct2cell(label_dir).';
label_dir = [label_dir(:,1:3), cellfun(@num2str, label_dir(:, 4:end), 'UniformOutput', false)];
label_dir = natsortrows(label_dir);

end
