# Supplementary material for: Large depth-of-field ultra-compact microscope by progressive optimization and deep learning
Source: Nat Commun. 2023 Jul 11;14:4118. doi: 10.1038/s41467-023-39860-0 (PMC10336131; doi:10.1038/s41467-023-39860-0)
Supplement: Supplementary file 3 — Supplementary Software 1 [file 41467_2023_39860_MOESM3_ESM.zip › mobilephone_EDOF/initial.py]

from torch.nn import init

def init_weights(net, init_type='normal', init_gain=0.02):
    '''
    Initialize network weights.

    Parameters:
        net (network) -- network to be initialized
        init_type (str) -- the name of an initialization method: normal | xavier | kaiming | orthogonal
        init_gain (float) -- scaling factor for normal, xavier and orthogonal.

    '''
    # define the initialization function
    def init_func(m):
        classname = m.__class__.__name__
        if hasattr(m, 'weight') and (classname.find('Conv') != -1 or classname.find('Linear') != -1):
            if init_type == 'normal':
                init.normal_(m.weight.data, 0.0, init_gain)
            elif init_type == 'xavier':
                init.xavier_normal_(m.weight.data, gain=init_gain)
            elif init_type == 'kaiming':
                init.kaiming_normal_(m.weight.data, a=0, mode='fan_in')
            elif init_type == 'orthogonal':
                init.orthogonal_(m.weight.data, gain=init_gain)
            else:
                raise NotImplementedError('initialization method [%s] is not implemented' % init_type)
            if hasattr(m, 'bias') and m.bias is not None:
                init.constant_(m.bias.data, 0.0)
        elif classname.find('BatchNorm2d') != -1:  # BatchNorm Layer's weight is not a matrix; only normal distribution applies.
            init.normal_(m.weight.data, 1.0, init_gain)
            init.constant_(m.bias.data, 0.0)

    print('initialize network with %s' % init_type)
    
    # apply the initialization function
    net.apply(init_func)

def set_requires_grad(nets, requires_grad=False):
    """Set requies_grad=Fasle for all the networks to avoid unnecessary computations
    Parameters:
        nets (network list)   -- a list of networks
        requires_grad (bool)  -- whether the networks require gradients or not
    """
    if not isinstance(nets, list):
        nets = [nets]
    for net in nets:
        if net is not None:
            for param in net.parameters():
                param.requires_grad = requires_grad
